# Supplementary material for: Overexpression of SrUGT76G1 in Stevia alters major steviol glycosides composition towards improved quality
Source: Plant Biotechnol J. 2018 Dec 19;17(6):1037–47. doi: 10.1111/pbi.13035 (PMC6523589; doi:10.1111/pbi.13035)
Supplement: Supplementary file 2 — Table S1 List of primers used in study. [file PBI-17-1037-s002.xlsx]

## Sheet: Sheet1
	Table S1 List of primers used in study
	Name	Forward sequence (F)	Reverse sequence (R)
		For RT-PCR
	SrDXS1	GCAACACTGTCGGAGAGAGGTG	CTGTTAACTCCACCACACCAAGAC
	SrDXR1	TCCTGAAGGTGCTTTGAGGCGT	GACCCGTAAAGATAATGAGCTTCG
	SrMCT	AGATGCCAGAGATAACATCAGTGTG	ATGCTCCAACTCGCAACCCATCA
	SrCMK	CAGGCCGAGGTGAGATTGTTCA	CAGGCGGTTCCAAATCATTTACAC
	SrMDS	GCTGCGAAGCTCACTCTGATGGTG	CAGCTTCATGCATCAATCTCACTG
	SrHDS	AGGCACACGTTTGGTGGTATCTT	GAAAGTTATGTGGTGAAGAACAGG
	SrHDR	CATCCTTGGTGGTAAGCTTAACGG	CTACTCCATATTTACTCATCATGGTTC
	SrGGDPS3	CATGGGTTCACTCATGCTCCATGT	TGAAGCTGGATTCCTGGATCTC
	SrCPS	TTCCGGTGTAAAGCGGTATC	CATTGCTTTCACGCTCTCAA
	SrKS1	TCCGGCTTTCTATGGTTGAC	AACCGAAAGGCTAAAGCACA
	SrKO1	TCGATTAAAACCGGAGCAAC	CCCAAAACAGCGGTCAGTAT
	SrKAH	GAGCAACTAGAGATATCGAAGACG	CACTCCAGTGTAGCTTCCATCCT
	SrUGT85C2	GTCATTGAGGTATAATCACATTTACACC	TCACCAAGTTTGATCGGATGATCC
	SrUGT74G1	GAAATCACCACACGTTCTACTCATC	GAGGTGGTGGTGGTGTTACTGTG
	SrUGT76G1	TATTCCCGGTACCATTTCAAGGC	CGGTAGATTGGAAATGCGTTCGTC
	SrActin	TCTTGATCTTGCTGGTCGTG	GAGCAAGAACTTGAAACCGC
		For Gateway cloning
	SrUGT76G1	AAAAAGCAGGCTTC ATGGAAAATAAAACGGAGACCA	AGAAAGCTGGGTG TTACAACGATGAAATGTAAGAAACT
		For Southern blot probes and confirmatory PCR in transgenic lines
	CaMV 35S	TAGAGAGGCCTACGCGGCAGGT	GTCATCCCTTACGTCAGTGGAGAT
	CaMV 35S-seq F	ATCTCCACTGACGTAAGGGATGAC
	SrUGT76G1-CR		TTACAACGATGAAATGTAAGAAACTAGA
